# Supplementary material for: MCR-1-dependent lipid remodelling compromises the viability of Gram-negative bacteria
Source: Emerg Microbes Infect. 2022 Apr 28;11(1):1236–49. doi: 10.1080/22221751.2022.2065934 (PMC9067951; doi:10.1080/22221751.2022.2065934)
Supplement: Supplemental Material [file TEMI_A_2065934_SM7044.xlsx]

## Sheet: Sheet1
Table S1. The bacterial strains and plasmids used in this study
Bacteria, plasmid	description	source
Bacteria
E.coli DH5α	F-, φ80d lacZ ΔM15, Δ(lacZYA argF) U169, deoR , recA1 , endA1 , hsdR17 (rK-, mK+), phoA, supE44 , λ-, thi-1, gyrA96 , relA1	Our lab
BW25113	lacI+, xylAB-, F- DE(araD-araB)567 lacZ4787(del)::rrnB-3 LAM- rph-1 DE(rhaD-rhaB)568 hsdR514	Our lab
Vector	BW25113 harbouring the pACYCDuet-1 plasmid	This study
MCR-1	BW25113 harbouring the pACYC-NP-mcr-1	This study
Δpal	BW25113 derivatives, pal gene deletion	This study
BW25113 pbgA-HA	BW25113 derivatives, HA tag labeled PbgA	This study
BW25113 IbpA-TC	BW25113 derivatives, TC tag labeled IbpA	This study
K. pneumonia ATCC 138833		Our lab
Plasmid
pACYCDuet-1	CmR, P15A replicon, lacI+	Our lab
pACYC-NP-mcr-1	A pACYCDuet-1 carrying mcr-1 and its native promoter at the two cuts of XhoI and XbaI; CmR	This study
IncX4	A IncX4 type plasmid encoding the mcr-1 gene from a clinical strain	This study
IncX4 Δmcr-1	IncX4 lack of mcr-1 gene	This study
IncHI2	A IncHI2 type plasmid encoding the mcr-1 gene from a clinical strain	This study
IncHI2 Δmcr-1	IncHI2 lack of mcr-1 gene	This study
pBAD24	AmpR, lacI+, arabinose operon, pUC origin of replication	Our lab
pBAD24-lpxC	A pBAD24 carrying the wild-type version of mcr-1 at the two cuts of EcoRI and SalI; AmpR	This study
pREDCas9	Constitutive expression of Cas9, inducible expression of the Red recombineering system, and inducible expression of the plasmid curing system for CRISPR mediated genome editing of E. coli; SpcR	addgene #71541
pgRNA-bacteria	Expression of customizable guide RNA (gRNA); AmpR	addgene #44251
