# Supplementary material for: MCR-1-dependent lipid remodelling compromises the viability of Gram-negative bacteria
Source: Emerg Microbes Infect. 2022 Apr 28;11(1):1236–49. doi: 10.1080/22221751.2022.2065934 (PMC9067951; doi:10.1080/22221751.2022.2065934)
Supplement: Supplemental Material [file TEMI_A_2065934_SM7221.xlsx]

## Sheet: Sheet1
Table S1. The bacterial strains and plasmids used in this study
Primer	Discription	Source
sgRNA-pal1-5F	TAGCATACTCCAAAAACCGTCGTG	This study
sgRNA-pal1-3R	AAACCACGACGGTTTTTGGAGTAT	This study
sgRNA-pal2-5F	TAGCACTGGTATGGATGCGAACGG	This study
sgRNA-pal2-3R	AAACCCGTTCGCATCCATACCAGT	This study
pal-UP-5F	CGTAATGGATTTGGCTTCTG	This study
pal-UP-3R	AGCACTTTGTTCAGTTGCAT	This study
pal-DO-5F	ATGCAACTGAACAAAGTGCTGTGCGGTACTGGTTTACTAAG	This study
pal-DO-3R	GATGAAATTCTGAAATGCCAC	This study
sgRNA2-IbpA-5F	TAGCGGAATTAGTTGATTTCGATA	This study
sgRNA2-IbpA-3R	AAACTATCGAAATCAACTAATTCC	This study
sgRNA-IbpA-5F	TAGCCGAAATCAACTAATTCCCTA	This study
sgRNA-IbpA-3R	AAACTAGGGAATTAGTTGATTTCG	This study
IbpA-up-5F	CATCGTAGCCGATGAGGACG	This study
IbpA-TC-UP-3R	CGGGCAGCAGTTCAGAAAGCTGCCCGCTCCACCCCCTGATCCACCACCGTTGATTTCGATACGGCGCG	This study
IbpA-TC-DO-5F	GCTTTCTGAACTGCTGCCCGGGCTGCTGCATGGAACCGGGCGGCCGTTAATTCCCTAAGGCCGCCTGGC	This study
IbpA-do-3R	GTTCGCTGATAGCGATACGC	This study
LpxC-EcoRI-5F	ttgggctagcaggaggaattcATGATCAAACAAAGGACAC	This study
LpxC-HindIII-3R	tccgccaaaacagccaagcttTTAAGCGTAATCTGGTACGT	This study
sgRNA-pbgA-5F	tagcGGGAAACAGATAACAGGTTA	This study
sgRNA-pbgA-3R	aaacTCAGCTGTACTGGCATAACG	This study
pbgA-UP-5F	GGTTCCAGCAATGAATCGCG	This study
pbgA-UP-3R	AGCGTAATCTGGTACGTCGTATGGGTACATAACCTGTTATCTGTTTC	This study
pbgA-DO-5F	TACCCATACGACGTACCAGATTACGCTGTAACTCATCGTCAGCGCTA	This study
pbgA-DO-3R	GAAGCGTCGACGACGCGTCA	This study
E246A-5F	TTCGTCGTCGGTGCGACGGCACGCGCCGATCA	This study
E246A-3R	GTCGCACCGACGACGAACACCACTAGGCGTGG	This study
M105A-5F	ATACGACCgcGCTCCAAAATGCCCTACAGACCG	This study
M105A-3R	TTTGGAGCgcGGTCGTATCATAGACCGTGCCAT	This study
W325A-5F	GTATCTTGgcGCGTGATAATAATTCGGACTCAAA	This study
W325A-3R	TATCACGCgcCAAGATACTTACGCCCAAGCGAT	This study
A286G-5F	ATCGACGGgGTATTCTGTGCCGTGTATGTTCAGC	This study
A286G-3R	CAGAATACcCCGTCGATGTGCCGCACGATGTG	This study
MCR-1 E246A-5F	TTCGTCGTCGGTGCGACGGCACGCGCCGATCA	This study
MCR-1 E246A-3R	GTCGCACCGACGACGAACACCACTAGGCGTGG	This study
NP-mcr-1-5F	ccgGAATTCcatgagaaactactcaaaaa	This study
NP-mcr-1-3R	cgcCATATGtcagcggatgaatgcggtgc	This study
